# Supplementary material for: Alterations in neural activation in the ventral frontoparietal network during complex magnocellular stimuli in developmental dyslexia associated with READ1 deletion
Source: Behav Brain Funct. 2024 Jun 26;20:16. doi: 10.1186/s12993-024-00241-2 (PMC11210179; doi:10.1186/s12993-024-00241-2)
Supplement: Supplementary file 1 — Supplementary Material 1 [file 12993_2024_241_MOESM1_ESM.xlsx]

## Sheet: Additional Table1
	Additional Table 1a. Bivariate correlations within reading tasks in the total sample (n=79).
		TR, speed	SWR, accuracy	SWR, speed	SPWR, accuracy	SPWR, speed
	TR, accuracy	.808**	.658**	.772**	.723**	.704**
	TR, speed	1	.663**	.791**	.624**	.769**
	SWR, accuracy		1	.723**	.692**	.634**
	SWR, speed			1	.724**	.872**
	SPWR, accuracy				1	.685**
	TR=Text reading; SWR=Single unrelated words reading; SPWR=Single unrelated pseudo-words reading.
	**Two-tailed p-value < 0.01
	Additional Table 1b. Bivariate correlations within VWM tasks in the total sample (n=79).
		SLBS	SDFS	SDBS
	SLFS	.386**	.446**	.487**
	SLBS	1	.471**	.551**
	SDFS		1	.402**
	SLFS=Single letters forward span; SLBS=Single letters backward span; SDFS=Single digits forward span; SDBS=single digits backward span.
	**Two-tailed p-value < 0.01

## Sheet: Additional Table2
Additional Table 2. Regions of interest (ROIs) in which either MeanRead, READ1d or READ1d*MeanRead turned out to be significant without Bonferroni correction (p<0.001) upon the M-vs-B contrast map.
ROI*		Intercept	Sex	Age	IQ, Block design	DSM-IV-I‡	READ1d	Mean Reading	READ1d*Mean Reading
DorsoLateral Prefrontal Cortex - L_Area 9 Posterior	β	1.131	-0.081	-0.006	-0.002	-0.008	-0.073	-0.091	0.043
	p-value	0.003	0.22	0.001	0.873	0.016	0.356	0.0008	0.184
	ηp²	0.123	0.021	0.157	<0,001	0.08	0.012	0.151	0.025
Posterior Cingulate Cortex - R_ProStriate Area	β	0.83	-0.068	-0.005	-0.004	-0.006	0.079	-0.106	0.086
	p-value	0.059	0.387	0.016	0.783	0.146	0.403	0.0009	0.029
	ηp²	0.05	0.011	0.08	0.001	0.03	0.01	0.146	0.066
Inferior Parietal Cortex - R_Area PFm Complex	β	0.609	0.015	-0.001	-0.032	-0.002	0.126	-0.035	0.1112
	p-value	0.093	0.818	0.621126	0.0055498	0.445974	0.109	0.17	0.000857254
	ηp²	0.04	0.000763087	0.00350867	0.104749	0.00832266	0.036	0.027	0.147754
* HCP-MMP1 atlas' regions of interest (Glasser et al., 2016); ‡ The DSM-IV-Inattention (DSM-IV-I) subscale of the CPRS-R:L (Conners, 1989; Conners et al., 1998; Nobile et al., 2007); ° Mean Reading=Average score among the z-scores from TR, SWR and SPWR (both accuracy and speed).

## Sheet: Additional Table3
Additional Table 3. Regions of interest (ROIs) in which either MeanRead, READ1d or READ1d*MeanRead turned out to be significant without Bonferroni correction (p<0.001) upon the CML6-vs-B contrast map.
ROI*		Intercept	Sex	Age	IQ, Block design	DSM-IV-I‡	READ1d	Mean Reading°	READ1d*Mean Reading
Paracentral Lobular and Mid Cingulate Cortex - L_Area 6m anterior	β	-17.4081	-0.6099	0.084	0.321	0.0963	-0.6419	2.2458	-1.3998
	p-value	0.056	0.702	0.0296	0.2617	0.2324	0.7401	0.0007	0.0813
	ηp²	0.0512	0.0021	0.0658	0.018	0.0203	0.0016	0.1513	0.0428
Superior Parietal Cortex - L_Lateral Area 7P	β	-42.5695	-1.743	0.2094	0.7853	0.2298	0.1051	2.6269	-0.4081
	p-value	<0,001	0.3608	<0,001	0.0233	0.0186	0.9637	0.0009	0.667
	ηp²	0.1847	0.0119	0.2349	0.0714	0.0766	<0.001	0.1463	0.0027
Paracentral Lobular and Mid Cingulate Cortex - R_Area 6m anterior	β	-15.544	-1.7003	0.0862	0.2376	0.0796	-0.272	1.6523	-0.9002
	p-value	0.0094	0.1039	0.0008	0.2018	0.1296	0.8288	0.0002	0.0845
	ηp²	0.0924	0.0373	0.1492	0.0232	0.0325	<0,001	0.186	0.0419
Orbital and Polar Frontal Cortex - R_Area 13l	β	-9.4409	1.9004	0.027	0.0456	0.0859	0.0049	1.5407	-0.7719
	p-value	0.1239	0.0813	0.295	0.8131	0.1168	0.997	0.0006	0.1541
	ηp²	0.0335	0.0428	0.0157	<0,001	0.0348	<0,001	0.1548	0.0288
Medial Temporal Cortex - R_PreSubiculum	β	-1.2611	-1.2809	-0.0065	0.0554	0.0744	2.3065	-0.8078	1.7431
	p-value	0.8186	0.1915	0.7784	0.7505	0.1326	0.0544	0.0414	0.0006
	ηp²	<0,001	0.0243	0.0011	0.001	0.032	0.0518	0.0581	0.1562
Orbital and Polar Frontal Cortex - R_Posterior OFC complex	β	-9.6796	0.5742	0.0332	0.1304	0.0859	-0.4338	1.3116	-0.8404
	p-value	0.0748	0.547	0.1463	0.4444	0.0762	0.7076	0.0009	0.0799
	ηp²	0.0446	0.0052	0.0299	0.0084	0.0442	0.002	0.1455	0.0431
Inferior Parietal Cortex - R_Area PF opercular	β	-10.5791	0.441	0.0461	0.225	0.0941	-1.337	1.467	-0.6363
	p-value	0.0714	0.6678	0.0633	0.2221	0.0722	0.286	0.0006	0.2169
	ηp²	0.0457	0.0026	0.0484	0.0212	0.0454	0.0162	0.1546	0.0217
* HCP-MMP1 atlas' regions of interest (Glasser et al., 2016); ‡ The DSM-IV-Inattention (DSM-IV-I) subscale of the CPRS-R:L (Conners, 1989; Conners et al., 1998; Nobile et al., 2007); ° Mean Reading=Average score among the z-scores from TR, SWR and SPWR (both accuracy and speed).
